# Supplementary material for: Desert Beetle-Inspired Hybrid Wettability Surfaces for Fog Collection Fabricated by 3D Printing and Atmospheric Pressure Plasma Treatment
Source: Biomimetics (Basel). 2025 Feb 26;10(3):143. doi: 10.3390/biomimetics10030143 (PMC11940326; doi:10.3390/biomimetics10030143)
Supplement: Supplementary file 1 [file biomimetics-10-00143-s001.zip]

Archive with 1 entries (1 files):
- biomimetics-3475071-supplementary.pdf
